# Supplementary material for: Prediction of Treatment Response in Hepatitis B and Hepatitis C Coinfected Patients Using a Leakage‐Proof, Internally Validated Logistic Regression Pipeline
Source: Adv Virol. 2026 Jul 9;2026:2578085. doi: 10.1155/av/2578085 (PMC13347315; doi:10.1155/av/2578085)
Supplement: Supplementary file 1 — Supporting Information 1 Supporting 1. Supplementary Material Supporting File S1: Jupyter notebook (Jupyter code 5) containing the full leakage‐proof analysis pipeline. [file AV-2026-2578085-s001.ipynb]

# %% [code]
# Cell 1: environment and package check

import sys
import platform
import pandas as pd
import numpy as np
import matplotlib
import sklearn
import imblearn

print("Python version:", sys.version)
print("Platform:", platform.platform())
print("pandas:", pd.__version__)
print("numpy:", np.__version__)
print("matplotlib:", matplotlib.__version__)
print("scikit-learn:", sklearn.__version__)
print("imbalanced-learn:", imblearn.__version__)

# %% [code]
# Cell 2: load source dataset and verify structure

import pandas as pd

df = pd.read_csv("Maleha_HBV_HCV.csv")

print("Shape:", df.shape)
print("\nColumns:")
print(df.columns.tolist())

print("\nData types:")
print(df.dtypes)

print("\nFirst 5 rows:")
display(df.head())

print("\nMissing values per column:")
print(df.isna().sum())

print("\nDuplicate rows:", df.duplicated().sum())

# %% [code]
# Cell 3: verify outcome labels and class counts

print("4-week outcome labels and counts:")
print(df["Post_treatment_4week"].value_counts(dropna=False))

print("\n12-week outcome labels and counts:")
print(df["Post_treatment_12week"].value_counts(dropna=False))

print("\nUnique labels in 4-week outcome:")
print(df["Post_treatment_4week"].unique())

print("\nUnique labels in 12-week outcome:")
print(df["Post_treatment_12week"].unique())

# %% [code]
# Cell 4: recode both outcomes into binary variables

df = df.copy()

df["y_4week"] = df["Post_treatment_4week"].map({
    "responders": 1,
    "non responders": 0
})

df["y_12week"] = df["Post_treatment_12week"].map({
    "responder": 1,
    "non responder": 0
})

print("Missing after 4-week recode:", df["y_4week"].isna().sum())
print("Missing after 12-week recode:", df["y_12week"].isna().sum())

print("\n4-week binary counts:")
print(df["y_4week"].value_counts().sort_index())

print("\n12-week binary counts:")
print(df["y_12week"].value_counts().sort_index())

print("\nPreview of original and recoded outcomes:")
display(df[[
    "Post_treatment_4week", "y_4week",
    "Post_treatment_12week", "y_12week"
]].head())

# %% [code]
# Cell 5: define predictor sets and verify them

outcome_cols = [
    "Post_treatment_4week", "Post_treatment_12week",
    "y_4week", "y_12week"
]

numeric_features = [
    "Albumin", "Hemoglobin", "ALP", "ALT", "AST",
    "HCV", "HBV", "APRI_score", "FIB4_score",
    "BMI", "age_conti", "Bilirubin"
]

categorical_features = [
    "gender", "treatment_IFN", "HCV_genotype", "IL28_categorical"
]

all_predictors = numeric_features + categorical_features

print("Number of numeric predictors:", len(numeric_features))
print("Number of categorical predictors:", len(categorical_features))
print("Total predictors:", len(all_predictors))

print("\nNumeric predictors:")
print(numeric_features)

print("\nCategorical predictors:")
print(categorical_features)

print("\nAny predictor missing from dataframe?")
missing_predictors = [col for col in all_predictors if col not in df.columns]
print(missing_predictors)

print("\nPredictor-only dataframe shape:")
X_all = df[all_predictors].copy()
print(X_all.shape)

print("\nData types of predictor-only dataframe:")
print(X_all.dtypes)

# %% [code]
# Cell 6: inspect categorical levels and basic numeric summaries

print("Categorical variable levels:\n")
for col in categorical_features:
    print(f"{col}:")
    print(df[col].value_counts(dropna=False))
    print("-" * 50)

print("\nNumeric summary:\n")
display(df[numeric_features].describe().T)

print("\nAny impossible or suspicious values check:")
checks = {
    "Albumin <= 0": (df["Albumin"] <= 0).sum(),
    "Hemoglobin <= 0": (df["Hemoglobin"] <= 0).sum(),
    "ALP <= 0": (df["ALP"] <= 0).sum(),
    "ALT <= 0": (df["ALT"] <= 0).sum(),
    "AST <= 0": (df["AST"] <= 0).sum(),
    "HCV < 0": (df["HCV"] < 0).sum(),
    "HBV < 0": (df["HBV"] < 0).sum(),
    "APRI_score < 0": (df["APRI_score"] < 0).sum(),
    "FIB4_score < 0": (df["FIB4_score"] < 0).sum(),
    "BMI <= 0": (df["BMI"] <= 0).sum(),
    "age_conti < 18": (df["age_conti"] < 18).sum(),
    "Bilirubin < 0": (df["Bilirubin"] < 0).sum(),
}

for k, v in checks.items():
    print(f"{k}: {v}")

# %% [code]
# Cell 7: create endpoint-specific X and y objects

X = df[all_predictors].copy()
y4 = df["y_4week"].copy()
y12 = df["y_12week"].copy()

print("X shape:", X.shape)
print("y4 shape:", y4.shape)
print("y12 shape:", y12.shape)

print("\nFirst 5 rows of X:")
display(X.head())

print("\n4-week class counts:")
print(y4.value_counts().sort_index())

print("\n12-week class counts:")
print(y12.value_counts().sort_index())

# %% [code]
# Cell 8: define preprocessing and modeling pipeline

from sklearn.compose import ColumnTransformer
from sklearn.pipeline import Pipeline as SkPipeline
from sklearn.impute import SimpleImputer
from sklearn.preprocessing import StandardScaler, OneHotEncoder
from sklearn.linear_model import LogisticRegression
from imblearn.pipeline import Pipeline as ImbPipeline
from imblearn.over_sampling import SMOTE

numeric_transformer = SkPipeline(steps=[
    ("imputer", SimpleImputer(strategy="median")),
    ("scaler", StandardScaler())
])

categorical_transformer = SkPipeline(steps=[
    ("imputer", SimpleImputer(strategy="most_frequent")),
    ("onehot", OneHotEncoder(handle_unknown="ignore"))
])

preprocessor = ColumnTransformer(
    transformers=[
        ("num", numeric_transformer, numeric_features),
        ("cat", categorical_transformer, categorical_features)
    ]
)

pipeline = ImbPipeline(steps=[
    ("preprocessor", preprocessor),
    ("smote", SMOTE(random_state=42)),
    ("model", LogisticRegression(
        max_iter=5000,
        solver="liblinear",
        random_state=42
    ))
])

print(pipeline)

# %% [code]
# Cell 9: define tuning grid and nested CV schemes

from sklearn.model_selection import StratifiedKFold

param_grid = {
    "smote__k_neighbors": [2, 3, 5],
    "model__C": [0.01, 0.1, 1, 10]
}

outer_cv_4 = StratifiedKFold(n_splits=5, shuffle=True, random_state=42)
inner_cv_4 = StratifiedKFold(n_splits=3, shuffle=True, random_state=42)

outer_cv_12 = StratifiedKFold(n_splits=3, shuffle=True, random_state=42)
inner_cv_12 = StratifiedKFold(n_splits=2, shuffle=True, random_state=42)

print("Parameter grid:")
print(param_grid)

print("\nWeek 4 CV:")
print("Outer folds =", outer_cv_4.get_n_splits())
print("Inner folds =", inner_cv_4.get_n_splits())

print("\nWeek 12 CV:")
print("Outer folds =", outer_cv_12.get_n_splits())
print("Inner folds =", inner_cv_12.get_n_splits())

# %% [code]
# Cell 10: import evaluation tools and define nested CV runner

import numpy as np
import pandas as pd

from sklearn.model_selection import GridSearchCV
from sklearn.metrics import (
    roc_auc_score,
    accuracy_score,
    precision_score,
    recall_score,
    f1_score,
    brier_score_loss,
    confusion_matrix,
    roc_curve
)

def run_nested_cv(X, y, pipeline, param_grid, outer_cv, inner_cv, endpoint_name="endpoint"):
    """
    Runs nested CV and returns:
    - out-of-fold predicted probabilities
    - out-of-fold predicted classes
    - fold-wise best parameters
    - summary metrics
    """
    y = pd.Series(y).reset_index(drop=True)
    X = X.reset_index(drop=True)

    oof_pred_proba = np.zeros(len(y), dtype=float)
    oof_pred_class = np.zeros(len(y), dtype=int)
    best_params_by_fold = []
    fold_summaries = []

    for fold, (train_idx, test_idx) in enumerate(outer_cv.split(X, y), start=1):
        X_train, X_test = X.iloc[train_idx], X.iloc[test_idx]
        y_train, y_test = y.iloc[train_idx], y.iloc[test_idx]

        grid = GridSearchCV(
            estimator=pipeline,
            param_grid=param_grid,
            scoring="roc_auc",
            cv=inner_cv,
            n_jobs=-1,
            refit=True
        )

        grid.fit(X_train, y_train)

        best_model = grid.best_estimator_
        probas = best_model.predict_proba(X_test)[:, 1]
        preds = (probas >= 0.5).astype(int)

        oof_pred_proba[test_idx] = probas
        oof_pred_class[test_idx] = preds

        fold_auc = roc_auc_score(y_test, probas)

        best_params_by_fold.append({
            "fold": fold,
            "best_params": grid.best_params_,
            "best_inner_cv_score": grid.best_score_
        })

        fold_summaries.append({
            "fold": fold,
            "n_train": len(train_idx),
            "n_test": len(test_idx),
            "train_positive": int(y_train.sum()),
            "train_negative": int((y_train == 0).sum()),
            "test_positive": int(y_test.sum()),
            "test_negative": int((y_test == 0).sum()),
            "fold_auc": fold_auc
        })

        print(f"{endpoint_name} | Fold {fold} done")
        print("  Best params:", grid.best_params_)
        print("  Inner CV AUC:", round(grid.best_score_, 4))
        print("  Outer fold AUC:", round(fold_auc, 4))

    tn, fp, fn, tp = confusion_matrix(y, oof_pred_class).ravel()

    metrics = {
        "N": len(y),
        "positive_class": int(y.sum()),
        "negative_class": int((y == 0).sum()),
        "oof_auc": roc_auc_score(y, oof_pred_proba),
        "accuracy": accuracy_score(y, oof_pred_class),
        "precision": precision_score(y, oof_pred_class, zero_division=0),
        "recall": recall_score(y, oof_pred_class, zero_division=0),
        "f1": f1_score(y, oof_pred_class, zero_division=0),
        "brier_score": brier_score_loss(y, oof_pred_proba),
        "TN": tn,
        "FP": fp,
        "FN": fn,
        "TP": tp
    }

    return {
        "oof_pred_proba": oof_pred_proba,
        "oof_pred_class": oof_pred_class,
        "best_params_by_fold": pd.DataFrame(best_params_by_fold),
        "fold_summaries": pd.DataFrame(fold_summaries),
        "metrics": metrics
    }

print("Nested CV function is ready.")

# %% [code]
# Cell 11: run nested CV for the 4-week endpoint

results_4 = run_nested_cv(
    X=X,
    y=y4,
    pipeline=pipeline,
    param_grid=param_grid,
    outer_cv=outer_cv_4,
    inner_cv=inner_cv_4,
    endpoint_name="Week 4"
)

print("\nWeek 4 overall metrics:")
for k, v in results_4["metrics"].items():
    if isinstance(v, float):
        print(f"{k}: {v:.4f}")
    else:
        print(f"{k}: {v}")

print("\nWeek 4 fold summaries:")
display(results_4["fold_summaries"])

print("\nWeek 4 best parameters by fold:")
display(results_4["best_params_by_fold"])

# %% [code]
# Cell 12: run nested CV for the 12-week endpoint

results_12 = run_nested_cv(
    X=X,
    y=y12,
    pipeline=pipeline,
    param_grid=param_grid,
    outer_cv=outer_cv_12,
    inner_cv=inner_cv_12,
    endpoint_name="Week 12"
)

print("\nWeek 12 overall metrics:")
for k, v in results_12["metrics"].items():
    if isinstance(v, float):
        print(f"{k}: {v:.4f}")
    else:
        print(f"{k}: {v}")

print("\nWeek 12 fold summaries:")
display(results_12["fold_summaries"])

print("\nWeek 12 best parameters by fold:")
display(results_12["best_params_by_fold"])

# %% [code]
# Cell 13: create a combined performance summary table

summary_table = pd.DataFrame([
    {
        "Endpoint": "Week 4",
        "N": results_4["metrics"]["N"],
        "Positive class": results_4["metrics"]["positive_class"],
        "Negative class": results_4["metrics"]["negative_class"],
        "OOF AUC": results_4["metrics"]["oof_auc"],
        "Accuracy": results_4["metrics"]["accuracy"],
        "Precision": results_4["metrics"]["precision"],
        "Recall": results_4["metrics"]["recall"],
        "F1": results_4["metrics"]["f1"],
        "Brier score": results_4["metrics"]["brier_score"],
        "TN": results_4["metrics"]["TN"],
        "FP": results_4["metrics"]["FP"],
        "FN": results_4["metrics"]["FN"],
        "TP": results_4["metrics"]["TP"],
    },
    {
        "Endpoint": "Week 12",
        "N": results_12["metrics"]["N"],
        "Positive class": results_12["metrics"]["positive_class"],
        "Negative class": results_12["metrics"]["negative_class"],
        "OOF AUC": results_12["metrics"]["oof_auc"],
        "Accuracy": results_12["metrics"]["accuracy"],
        "Precision": results_12["metrics"]["precision"],
        "Recall": results_12["metrics"]["recall"],
        "F1": results_12["metrics"]["f1"],
        "Brier score": results_12["metrics"]["brier_score"],
        "TN": results_12["metrics"]["TN"],
        "FP": results_12["metrics"]["FP"],
        "FN": results_12["metrics"]["FN"],
        "TP": results_12["metrics"]["TP"],
    }
])

summary_table_rounded = summary_table.copy()
for col in ["OOF AUC", "Accuracy", "Precision", "Recall", "F1", "Brier score"]:
    summary_table_rounded[col] = summary_table_rounded[col].round(4)

display(summary_table_rounded)

# %% [code]
# Cell 14: bootstrap 95% CI for OOF AUC

from sklearn.metrics import roc_auc_score

def bootstrap_auc_ci(y_true, y_proba, n_bootstrap=2000, random_state=42):
    rng = np.random.default_rng(random_state)
    y_true = np.asarray(y_true)
    y_proba = np.asarray(y_proba)

    aucs = []
    n = len(y_true)

    for _ in range(n_bootstrap):
        idx = rng.integers(0, n, n)
        y_b = y_true[idx]
        p_b = y_proba[idx]

        # Need both classes present for ROC-AUC
        if len(np.unique(y_b)) < 2:
            continue

        aucs.append(roc_auc_score(y_b, p_b))

    aucs = np.array(aucs)
    lower = np.percentile(aucs, 2.5)
    upper = np.percentile(aucs, 97.5)
    mean_auc = np.mean(aucs)

    return {
        "bootstrap_mean_auc": mean_auc,
        "ci_lower": lower,
        "ci_upper": upper,
        "n_valid_bootstraps": len(aucs)
    }

ci_4 = bootstrap_auc_ci(y4.values, results_4["oof_pred_proba"], n_bootstrap=2000, random_state=42)
ci_12 = bootstrap_auc_ci(y12.values, results_12["oof_pred_proba"], n_bootstrap=2000, random_state=42)

print("Week 4 AUC CI:")
for k, v in ci_4.items():
    if isinstance(v, float):
        print(f"{k}: {v:.4f}")
    else:
        print(f"{k}: {v}")

print("\nWeek 12 AUC CI:")
for k, v in ci_12.items():
    if isinstance(v, float):
        print(f"{k}: {v:.4f}")
    else:
        print(f"{k}: {v}")

# %% [code]
# Cell 15: ROC curves for week 4 and week 12

import matplotlib.pyplot as plt
from sklearn.metrics import roc_curve, roc_auc_score

# Week 4 ROC
fpr_4, tpr_4, _ = roc_curve(y4, results_4["oof_pred_proba"])
auc_4 = roc_auc_score(y4, results_4["oof_pred_proba"])

plt.figure(figsize=(7, 6))
plt.plot(fpr_4, tpr_4, label=f"AUC = {auc_4:.3f}")
plt.plot([0, 1], [0, 1], linestyle="--")
plt.xlabel("False Positive Rate")
plt.ylabel("True Positive Rate")
plt.title("ROC Curve for Week 4 Endpoint")
plt.legend(loc="lower right")
plt.grid(True, alpha=0.3)
plt.show()

# Week 12 ROC
fpr_12, tpr_12, _ = roc_curve(y12, results_12["oof_pred_proba"])
auc_12 = roc_auc_score(y12, results_12["oof_pred_proba"])

plt.figure(figsize=(7, 6))
plt.plot(fpr_12, tpr_12, label=f"AUC = {auc_12:.3f}")
plt.plot([0, 1], [0, 1], linestyle="--")
plt.xlabel("False Positive Rate")
plt.ylabel("True Positive Rate")
plt.title("ROC Curve for Week 12 Endpoint")
plt.legend(loc="lower right")
plt.grid(True, alpha=0.3)
plt.show()

# %% [code]
# Cell 16: calibration plots for week 4 and week 12

import matplotlib.pyplot as plt
from sklearn.calibration import calibration_curve

# Week 4 calibration
prob_true_4, prob_pred_4 = calibration_curve(
    y4, results_4["oof_pred_proba"], n_bins=8, strategy="uniform"
)

plt.figure(figsize=(7, 6))
plt.plot(prob_pred_4, prob_true_4, marker="o", label="Observed")
plt.plot([0, 1], [0, 1], linestyle="--", label="Perfect calibration")
plt.xlabel("Mean predicted probability")
plt.ylabel("Observed event frequency")
plt.title("Calibration Plot for Week 4 Endpoint")
plt.legend(loc="upper left")
plt.grid(True, alpha=0.3)
plt.show()

# Week 12 calibration
prob_true_12, prob_pred_12 = calibration_curve(
    y12, results_12["oof_pred_proba"], n_bins=8, strategy="uniform"
)

plt.figure(figsize=(7, 6))
plt.plot(prob_pred_12, prob_true_12, marker="o", label="Observed")
plt.plot([0, 1], [0, 1], linestyle="--", label="Perfect calibration")
plt.xlabel("Mean predicted probability")
plt.ylabel("Observed event frequency")
plt.title("Calibration Plot for Week 12 Endpoint")
plt.legend(loc="upper left")
plt.grid(True, alpha=0.3)
plt.show()

# %% [code]
# Cell 17 (safer): learning-curve style stability analysis for sparse-event data

from sklearn.model_selection import StratifiedShuffleSplit, StratifiedKFold, GridSearchCV
from sklearn.metrics import roc_auc_score
from sklearn.base import clone
import numpy as np
import pandas as pd

# Ultra-safe grid for sparse minority settings
stability_param_grid = {
    "smote__k_neighbors": [1, 2],
    "model__C": [0.01, 0.1, 1, 10]
}

def learning_curve_stability(X, y, pipeline, param_grid, train_sizes=(0.60, 0.85), n_repeats=20, random_state=42):
    rows = []

    for train_frac in train_sizes:
        splitter = StratifiedShuffleSplit(
            n_splits=n_repeats,
            train_size=train_frac,
            random_state=random_state
        )

        aucs = []
        train_ns = []
        train_negs = []

        for split_id, (train_idx, test_idx) in enumerate(splitter.split(X, y), start=1):
            X_train, X_test = X.iloc[train_idx], X.iloc[test_idx]
            y_train, y_test = y.iloc[train_idx], y.iloc[test_idx]

            # With very sparse classes, keep inner CV minimal
            inner_cv = StratifiedKFold(n_splits=2, shuffle=True, random_state=42)

            grid = GridSearchCV(
                estimator=clone(pipeline),
                param_grid=param_grid,
                scoring="roc_auc",
                cv=inner_cv,
                n_jobs=1,
                refit=True,
                error_score="raise"
            )

            grid.fit(X_train, y_train)
            y_proba = grid.best_estimator_.predict_proba(X_test)[:, 1]
            auc = roc_auc_score(y_test, y_proba)

            aucs.append(auc)
            train_ns.append(len(train_idx))
            train_negs.append(int((y_train == 0).sum()))

        rows.append({
            "Training fraction": train_frac,
            "Mean training n": int(round(np.mean(train_ns))),
            "Mean training non-responders": int(round(np.mean(train_negs))),
            "Mean AUC": float(np.mean(aucs)),
            "SD AUC": float(np.std(aucs, ddof=1)),
            "All AUCs": aucs
        })

    return pd.DataFrame(rows)

stability_4 = learning_curve_stability(
    X=X,
    y=y4,
    pipeline=pipeline,
    param_grid=stability_param_grid,
    train_sizes=(0.60, 0.85),
    n_repeats=20,
    random_state=42
)

stability_12 = learning_curve_stability(
    X=X,
    y=y12,
    pipeline=pipeline,
    param_grid=stability_param_grid,
    train_sizes=(0.60, 0.85),
    n_repeats=20,
    random_state=42
)

print("Week 4 stability summary:")
display(stability_4[["Training fraction", "Mean training n", "Mean training non-responders", "Mean AUC", "SD AUC"]])

print("\nWeek 12 stability summary:")
display(stability_12[["Training fraction", "Mean training n", "Mean training non-responders", "Mean AUC", "SD AUC"]])

# %% [code]
# Cell 18 (improved): stability plots with 95% CI shading

import numpy as np
import matplotlib.pyplot as plt

n_repeats = 20  # same as used in the stability analysis

def add_ci_columns(stability_df, n_repeats=20):
    df_plot = stability_df.copy()
    df_plot["SE"] = df_plot["SD AUC"] / np.sqrt(n_repeats)
    df_plot["CI lower"] = df_plot["Mean AUC"] - 1.96 * df_plot["SE"]
    df_plot["CI upper"] = df_plot["Mean AUC"] + 1.96 * df_plot["SE"]
    return df_plot

stability_4_plot = add_ci_columns(stability_4, n_repeats=n_repeats)
stability_12_plot = add_ci_columns(stability_12, n_repeats=n_repeats)

# Week 4
x4 = stability_4_plot["Training fraction"].to_numpy(dtype=float)
y4_mean = stability_4_plot["Mean AUC"].to_numpy(dtype=float)
y4_low = stability_4_plot["CI lower"].to_numpy(dtype=float)
y4_high = stability_4_plot["CI upper"].to_numpy(dtype=float)

plt.figure(figsize=(7, 6))
plt.plot(x4, y4_mean, marker="o", label="Mean AUC")
plt.fill_between(x4, y4_low, y4_high, alpha=0.20, label="95% CI")
plt.xlabel("Training fraction")
plt.ylabel("Mean AUC")
plt.title("Learning-Curve Style Stability Analysis for Week 4 Endpoint")
plt.xticks(x4)
plt.ylim(0.0, 1.0)
plt.grid(True, alpha=0.3)
plt.legend()
plt.show()

# Week 12
x12 = stability_12_plot["Training fraction"].to_numpy(dtype=float)
y12_mean = stability_12_plot["Mean AUC"].to_numpy(dtype=float)
y12_low = stability_12_plot["CI lower"].to_numpy(dtype=float)
y12_high = stability_12_plot["CI upper"].to_numpy(dtype=float)

plt.figure(figsize=(7, 6))
plt.plot(x12, y12_mean, marker="o", label="Mean AUC")
plt.fill_between(x12, y12_low, y12_high, alpha=0.20, label="95% CI")
plt.xlabel("Training fraction")
plt.ylabel("Mean AUC")
plt.title("Learning-Curve Style Stability Analysis for Week 12 Endpoint")
plt.xticks(x12)
plt.ylim(0.0, 1.0)
plt.grid(True, alpha=0.3)
plt.legend()
plt.show()

print("Week 4 plotting table:")
display(stability_4_plot[["Training fraction", "Mean AUC", "SD AUC", "SE", "CI lower", "CI upper"]])

print("\nWeek 12 plotting table:")
display(stability_12_plot[["Training fraction", "Mean AUC", "SD AUC", "SE", "CI lower", "CI upper"]])

# %% [code]
# Cell 19: fit final full-data models and extract coefficients

from sklearn.base import clone

def fit_final_model_and_get_coefficients(X, y, pipeline, best_C=0.01, best_k=2):
    final_model = clone(pipeline)
    final_model.set_params(
        model__C=best_C,
        smote__k_neighbors=best_k
    )
    final_model.fit(X, y)

    # Get transformed feature names
    preprocessor_fitted = final_model.named_steps["preprocessor"]
    feature_names = preprocessor_fitted.get_feature_names_out()

    # Logistic regression coefficients
    coef = final_model.named_steps["model"].coef_[0]

    coef_df = pd.DataFrame({
        "feature": feature_names,
        "coefficient": coef,
        "abs_coefficient": np.abs(coef)
    }).sort_values("abs_coefficient", ascending=False).reset_index(drop=True)

    return final_model, coef_df

# Use the most commonly selected settings from the CV runs
final_model_4, coef_4 = fit_final_model_and_get_coefficients(
    X=X, y=y4, pipeline=pipeline, best_C=0.01, best_k=3
)

final_model_12, coef_12 = fit_final_model_and_get_coefficients(
    X=X, y=y12, pipeline=pipeline, best_C=0.01, best_k=2
)

print("Top coefficients for Week 4 model:")
display(coef_4.head(15))

print("\nTop coefficients for Week 12 model:")
display(coef_12.head(15))

# %% [code]
# Cell 20: export summary tables for manuscript drafting

# AUC CI table
auc_ci_table = pd.DataFrame([
    {
        "Endpoint": "Week 4",
        "OOF AUC": round(results_4["metrics"]["oof_auc"], 4),
        "CI lower": round(ci_4["ci_lower"], 4),
        "CI upper": round(ci_4["ci_upper"], 4),
        "Bootstrap mean AUC": round(ci_4["bootstrap_mean_auc"], 4),
        "Valid bootstraps": ci_4["n_valid_bootstraps"]
    },
    {
        "Endpoint": "Week 12",
        "OOF AUC": round(results_12["metrics"]["oof_auc"], 4),
        "CI lower": round(ci_12["ci_lower"], 4),
        "CI upper": round(ci_12["ci_upper"], 4),
        "Bootstrap mean AUC": round(ci_12["bootstrap_mean_auc"], 4),
        "Valid bootstraps": ci_12["n_valid_bootstraps"]
    }
])

# Stability tables with CI shading values
stability_4_export = stability_4_plot.copy()
stability_4_export["Endpoint"] = "Week 4"

stability_12_export = stability_12_plot.copy()
stability_12_export["Endpoint"] = "Week 12"

stability_export = pd.concat([stability_4_export, stability_12_export], ignore_index=True)

# Save to Excel
with pd.ExcelWriter("HBV_HCV_analysis_outputs.xlsx", engine="openpyxl") as writer:
    summary_table_rounded.to_excel(writer, sheet_name="Performance Summary", index=False)
    auc_ci_table.to_excel(writer, sheet_name="AUC 95CI", index=False)
    results_4["fold_summaries"].to_excel(writer, sheet_name="Week4 Fold Summaries", index=False)
    results_12["fold_summaries"].to_excel(writer, sheet_name="Week12 Fold Summaries", index=False)
    results_4["best_params_by_fold"].to_excel(writer, sheet_name="Week4 Best Params", index=False)
    results_12["best_params_by_fold"].to_excel(writer, sheet_name="Week12 Best Params", index=False)
    coef_4.to_excel(writer, sheet_name="Week4 Coefficients", index=False)
    coef_12.to_excel(writer, sheet_name="Week12 Coefficients", index=False)
    stability_export.to_excel(writer, sheet_name="Stability Summary", index=False)

# Save key CSV files too
summary_table_rounded.to_csv("performance_summary.csv", index=False)
auc_ci_table.to_csv("auc_ci_table.csv", index=False)
coef_4.to_csv("week4_coefficients.csv", index=False)
coef_12.to_csv("week12_coefficients.csv", index=False)
stability_export.to_csv("stability_summary.csv", index=False)

print("Files exported successfully:")
print("- HBV_HCV_analysis_outputs.xlsx")
print("- performance_summary.csv")
print("- auc_ci_table.csv")
print("- week4_coefficients.csv")
print("- week12_coefficients.csv")
print("- stability_summary.csv")

# %% [code]
# Cell 21: print compact manuscript-ready results text

week4_text = (
    f"At 4 weeks, the internally validated logistic regression pipeline achieved an "
    f"out-of-fold AUC of {results_4['metrics']['oof_auc']:.3f} "
    f"(95% CI {ci_4['ci_lower']:.3f} to {ci_4['ci_upper']:.3f}), "
    f"with accuracy {results_4['metrics']['accuracy']:.3f}, "
    f"precision {results_4['metrics']['precision']:.3f}, "
    f"recall {results_4['metrics']['recall']:.3f}, "
    f"F1-score {results_4['metrics']['f1']:.3f}, and "
    f"Brier score {results_4['metrics']['brier_score']:.3f}. "
    f"The aggregated confusion matrix showed TN={results_4['metrics']['TN']}, "
    f"FP={results_4['metrics']['FP']}, FN={results_4['metrics']['FN']}, "
    f"and TP={results_4['metrics']['TP']}."
)

week12_text = (
    f"At 12 weeks, the internally validated logistic regression pipeline achieved an "
    f"out-of-fold AUC of {results_12['metrics']['oof_auc']:.3f} "
    f"(95% CI {ci_12['ci_lower']:.3f} to {ci_12['ci_upper']:.3f}), "
    f"with accuracy {results_12['metrics']['accuracy']:.3f}, "
    f"precision {results_12['metrics']['precision']:.3f}, "
    f"recall {results_12['metrics']['recall']:.3f}, "
    f"F1-score {results_12['metrics']['f1']:.3f}, and "
    f"Brier score {results_12['metrics']['brier_score']:.3f}. "
    f"The aggregated confusion matrix showed TN={results_12['metrics']['TN']}, "
    f"FP={results_12['metrics']['FP']}, FN={results_12['metrics']['FN']}, "
    f"and TP={results_12['metrics']['TP']}."
)

stability_text = (
    f"In repeated stratified holdout stability analyses, the 4-week endpoint showed "
    f"mean AUCs of {stability_4_plot.loc[0, 'Mean AUC']:.3f} "
    f"and {stability_4_plot.loc[1, 'Mean AUC']:.3f} at training fractions of 0.60 "
    f"and 0.85, with corresponding standard deviations of "
    f"{stability_4_plot.loc[0, 'SD AUC']:.3f} and {stability_4_plot.loc[1, 'SD AUC']:.3f}. "
    f"For the 12-week endpoint, the corresponding mean AUCs were "
    f"{stability_12_plot.loc[0, 'Mean AUC']:.3f} and {stability_12_plot.loc[1, 'Mean AUC']:.3f}, "
    f"with standard deviations of {stability_12_plot.loc[0, 'SD AUC']:.3f} "
    f"and {stability_12_plot.loc[1, 'SD AUC']:.3f}."
)

print("Results paragraph 1:\n")
print(week4_text)

print("\nResults paragraph 2:\n")
print(week12_text)

print("\nResults paragraph 3:\n")
print(stability_text)

# %% [code]
